# Supplementary material for: Cardiovascular Risk Factor Control in 70- to 95-Year-Old Individuals: Cross-Sectional Results from the Population-Based AugUR Study
Source: J Clin Med. 2023 Mar 7;12(6):2102. doi: 10.3390/jcm12062102 (PMC10054695; doi:10.3390/jcm12062102)
Supplement: Supplementary file 1 [file jcm-12-02102-s001.zip]

Archive with 1 entries (1 files):
- jcm-2194856-supplementary.pdf
